# Supplementary material for: Proteomic characterization of iron deficiency responses in Cucumis sativus L. roots
Source: BMC Plant Biol. 2010 Dec 1;10:268. doi: 10.1186/1471-2229-10-268 (PMC3016405; doi:10.1186/1471-2229-10-268)
Supplement: Additional file 1 — List of the identified proteins by LC-ESI-MS/MS and bioinformatics analyses. The table shows the sequence of all the peptides identified by MS/MS fragmentation and the associated statistical information obtained from database searches conducted by BioworksBrowser using TurboSEQUEST® software. For each identified protein, statistical information related to direct protein database search or to alignment analysis of the identified peptides by FASTS software are reported. Spot ID: spot identifier number. Protein A.N.: protein NCBI accession number (version). DB: database downloaded from NCBI: NR = protein non-redundant database; NRc: subset of Cucumis genus proteins; EST: subset of Cucumis sativus ESTs. n. pep.: number of the unique peptides used to identify the protein. a.a. cov. (%): sequence coverage %. Sf (pro): protein SEQUEST Sf score. FASTS (E) value: FASTS expectation (E) value of the entry resulting from the alignment of the peptides against NCBI non-redundant database. Hom. Protein A.N.: homologous protein NCBI accession number (version). EST A. N.: EST NCBI accession number (version). Peptide: sequence of the identified peptide; the symbol M* indicates oxidized methionine. MH+: molecular mass of the peptide; z: charge state of the peptide. Sf (pep): SEQUEST Sf score of the peptide. Xcorr: SEQUEST cross-correlation value. ΔCn: delta correlation value Sp: SEQUEST preliminary score. (a): partial sequence. (b): mature form. [file 1471-2229-10-268-S1.XLS]

## Sheet: mass spectrometry data
	Additional file 1
	Additional file 1 (Donnini et al).doc
	Spot ID	Protein A.N.	Species	DB	n. pep.	aa cov. (%)	Sf (pro)	FASTS (E) value	Hom. Protein A.N.	EST A. N.	Peptide	MH+	z	Sf (pep)	Xcorr	ΔCn	Sp
	343	P49608.1	Cucurbita maxima	NR	6	9.5	8.03324	1.4e-77	P49608.1		K.FVEFYGDGMEELSLADR.A	1979.16	2	0.9417	4.69248	0.175714	1764.23
											K.FVEFYGDGM*EELSLADR.A	1995.16	2	0.976531	6.0644	0.349379	2226.79
											K.SAGQDTIVLAGAEYGSGSSR.D	1927.02	2	0.976223	5.74889	0.525359	2110.59
											K.SAGQDTIVLAGAEYGSGSSR.D	1927.02	3	0.959454	5.04534	0.412224	2361.37
											K.SAGQDTIVLAGAEYGSGSSR.D	1927.02	2	0.75568	3.37839	0.344312	825.591
											R.SENAVQANMELEFQR.N	1766.91	2	0.966061	5.76431	0.362014	1642.49
											R.SENAVQANM*ELEFQR.N	1782.91	2	0.95782	5.37258	0.407403	1347.77
									CAA58046.1		R.SENAVQANM*ELEFQR.N	1782.91	2	0.95782	5.37258	0.407403	1347.77
											R.SENAVQANMELEFQR.N	1766.91	2	0.966061	5.76431	0.362014	1642.49
											K.STYIHEPPYFK.G	1382.54	2	0.853467	3.27873	0.173291	1227.29
									ACF82029.1		K.AGEDADSLGLTGHER.F	1528.56	2	0.88522	3.92039	0.306622	1227.28
											K.AGEDADSLGLTGHER.F	1528.56	3	0.797326	3.38403	0.321581	1131.96
											K.STYIHEPPYFK.G	1382.54	2	0.853467	3.27873	0.173291	1227.29
									AAC26045.1		K.MFVDYNKPEQER.S	1556.72	2	0.939008	4.16767	0.281339	1635.4
											K.M*FVDYNKPEQER.S	1572.72	2	0.757751	3.48719	0.231214	720.444
	350	AAC26045.1	Citrus limon	NR	6	7.9	5.37	9e-55	AAC26045.1		K.MFVDYNKPEQER.S	1556.72	2	0.842009	3.16643	0.235842	1223.78
									P49608.1		K.SAGQDTIVLAGAEYGSGSSR.D	1927.02	2	0.95905	4.85185	0.473673	1781.38
											K.TSLAPGSGVVTK.Y	1117.28	2	0.904571	3.52724	0.346558	1011.07
				NRc					Q42669.1		K.AGEDADSLGLTGHER.F	1528.56	2	0.96311	3.84284	0.716134	1193.94
											K.AGEDADSLGLTGHER.F	1528.56	3	0.924307	3.49095	0.536758	1028.62
											K.LSVFDAAMR.Y	1010.19	2	0.937502	2.73421	0.616461	898.33
											K.VAEFNFHGSPAQLR.H	1573.74	3	0.806441	2.63347	0.70497	400.608
	586	ACJ04702.1	Cucumis melo	NRc	6	10.6	5.6		ACJ04702.1		K.DFRDPTTAWLGPDGK.W	1676.81	2	0.958826	3.35866	0.684014	1325.82
											R.DPTTAWLGPDGK.W	1258.36	2	0.971589	3.98956	0.737298	1356.03
											K.GLDTSENGGGVK.H	1134.18	2	0.895961	3.0089	0.550685	657.319
											K.IPVLEGENYSMR.V	1408.61	2	0.966471	3.86298	0.788277	1010.48
											R.IYPTEAIYGAAK.L	1297.48	2	0.929944	2.6938	0.578088	709.955
											R.VLVDHSIVESFGQGGR.R	1700.88	2	0.976753	5.08625	0.702512	1493.35
											R.VLVDHSIVESFGQGGR.R	1700.88	3	0.956791	4.70209	0.547394	1212.82
											R.VLVDHSIVESFGQGGR.R	1700.88	2	0.874958	2.29371	0.743642	690.518
	588	ACJ04702.1	Cucumis melo	NRc	4	6.8	3.85		ACJ04702.1		K.DFRDPTTAWLGPDGK.W	1676.81	2	0.941531	3.53905	0.729435	612.403
											R.DPTTAWLGPDGK.W	1258.36	2	0.979851	4.30695	0.785919	1801.38
											K.IPVLEGENYSMR.V	1408.61	2	0.970447	3.22042	0.845054	1455.66
											R.VLVDHSIVESFGQGGR.R	1700.88	2	0.961696	3.51647	0.741881	1342.39
											R.VLVDHSIVESFGQGGR.R	1700.88	3	0.969273	4.92062	0.547862	1690.34
	596	ACJ04702.1	Cucumis melo	NRc	6	10.6	5.68		ACJ04702.1		K.DFRDPTTAWLGPDGK.W	1676.81	2	0.95888	4.05876	0.688889	864.636
											R.DPTTAWLGPDGK.W	1258.36	2	0.975496	4.22495	0.804512	1422.56
											K.GLDTSENGGGVK.H	1134.18	2	0.849885	2.44957	0.617303	569.939
											K.IPVLEGENYSMR.V	1408.61	2	0.975926	3.54724	0.710073	1884.36
											R.IYPTEAIYGAAK.L	1297.48	2	0.867396	2.55924	0.425294	574.18
											R.IYPTEAIYGAAK.L	1297.48	2	0.949149	3.17393	0.609455	849.698
											R.VLVDHSIVESFGQGGR.R	1700.88	2	0.974644	4.70643	0.766969	1341.58
											R.VLVDHSIVESFGQGGR.R	1700.88	3	0.961415	4.89403	0.58112	1278.74
	712	CAJ65921.1	Populus alba x Populus tremula	NR	3	5.3	2.36429	2.4e-33	CAJ65921.1		R.GQETPGEDPLLSSK.Y	1458.55	2	0.820097	3.92807	0.289083	635.197
											K.HYTAYDLDNWK.G	1426.51	2	0.781797	2.94641	0.239517	876.133
									ABQ45227.1		R.GQETPGEDPLLSSK.Y	1458.55	2	0.820097	3.92807	0.289083	635.197
											K.LPMTWYPQSYVEK.V	1642.9	2	0.762393	3.51308	0.328126	643.874
	724	CAB72130.1	Cucumis sativus	NRc	13	29.8	13.02		CAB72130.1		R.ARFEELNMDLFR.K	1541.76	3	0.92274	3.22789	0.435722	1428.44
											K.ATAGDTHLGGEDFDNR.L	1676.68	3	0.763696	2.68417	0.449451	485.269
											K.ATAGDTHLGGEDFDNR.L	1676.68	2	0.958237	4.15688	0.656285	976.079
											K.DAGVIAGLNVMR.I	1216.44	2	0.971005	3.55546	0.704152	1564.47
											K.EQVFSTYSDNQPGVLIQVYEGER.T	2659.85	2	0.94113	4.01798	0.805758	542.714
											R.FSDSSVQSDIK.L	1213.28	2	0.977802	4.07507	0.688913	1816.56
											R.IINEPTAAAIAYGLDK.K	1660.89	3	0.974491	4.24703	0.750395	2001.64
											R.IINEPTAAAIAYGLDK.K	1660.89	2	0.978374	5.37948	0.636625	1351.67
											K.NALENYAYNM*R.N	1375.49	2	0.957574	3.29281	0.822437	924.167
											K.NALENYAYNMR.N	1359.49	2	0.966855	3.90932	0.631907	1340.6
											K.NAVVTVPAYFNDSQR.Q	1681.83	2	0.927334	3.17785	0.675262	528.994
											K.QFAAEEISSMVLIK.M	1566.84	2	0.958716	3.78873	0.553714	1136.35
											K.SINPDEAVAYGAAVQAAILSGEGNEK.V	2575.77	2	0.732558	2.44311	0.690175	309.551
											K.STVHDVVLVGGSTR.I	1427.59	2	0.966367	3.66234	0.73037	1469.46
											R.VEIIANDQGNR.T	1229.33	2	0.969692	3.80559	0.530781	1648.47
											K.VQQLLQDFFNGK.E	1437.62	2	0.981244	4.6351	0.806362	1833.66
	757	CAB72130.1	Cucumis sativus	NRc	12	23.6	11.14		CAB72130.1		K.ATAGDTHLGGEDFDNR.L	1676.68	3	0.883153	3.31242	0.674021	521.624
											K.DAGVIAGLNVM*R.I	1232.43	2	0.946934	3.41291	0.480834	1228.3
											R.EIAEAYLGSTVK.N	1281.44	2	0.958824	3.42836	0.611312	1208.75
											R.FEELNMDLFR.K	1314.49	2	0.965087	3.66044	0.748104	1044.69
											R.FSDSSVQSDIK.L	1213.28	2	0.971813	4.10295	0.674273	1404.2
											R.IINEPTAAAIAYGLDK.K	1660.89	2	0.791845	2.2519	0.711172	347.881
											K.NALENYAYNM*R.N	1375.49	2	0.971885	3.90544	0.809634	1285.6
											K.NAVVTVPAYFNDSQR.Q	1681.83	3	0.934485	3.80328	0.513198	1174.28
											K.STVHDVVLVGGSTR.I	1427.59	2	0.972488	3.65265	0.789884	1687.41
											R.TTPSYVAFTDTER.L	1488.58	2	0.846858	2.35905	0.621689	488.688
											R.VEIIANDQGNR.T	1229.33	2	0.958356	3.85365	0.584584	1064.97
											K.VQQLLQDFFNGK.E	1437.62	2	0.941683	3.70448	0.699712	1934.57
	758	CAB72129.1	Cucumis sativus	NRc	8	16.1	7.6		CAB72129.1		K.DAGVISGLNVMR.I	1232.44	2	0.922059	3.04539	0.339312	1065.53
											K.EIAEAYLGTTVK.N	1295.46	2	0.968227	3.33338	0.804415	1343.24
											R.FSDASVQSDIK.L	1197.28	2	0.977037	3.9475	0.759569	1736.07
											R.IINEPTAAAIAYGLDK.K	1660.89	2	0.9751	4.96734	0.701266	1215.25
											K.NQVAM*NPINTVFDAK.R	1678.89	2	0.955083	3.51656	0.557709	1153.66
											K.STVHDVVLVGGSTR.I	1427.59	2	0.958539	3.69289	0.739365	1124.43
											R.TTPSYVAFTDSER.L	1474.55	2	0.892607	2.45626	0.760985	413.085
											K.VQQLLQDFFDGK.E	1438.61	2	0.947033	3.99885	0.338323	1282.94
	813	Q42908.1	Mesembryanthemum crystallinum	NR	8	18.2	6.78179	8e-97	Q42908.1		K.AVGLPTEDDMGNSEVGHNALGAGR.I	2368.53	2	0.923252	5.14379	0.508844	881.242
											K.LVDLALESGK.I	1045.21	1	0.714995	3.22885	0.126325	922.604
											R.TSGEYLVHNGVR.T	1332.45	2	0.812413	3.38914	0.297769	875.988
											R.YAGM*LQYDGELK.L	1404.57	2	0.952703	4.15397	0.338846	1779.31
									AAM61601.1		K.ALEYKDFDK.F	1129.24	2	0.74903	3.07303	0.191576	848.376
											K.ALEYKDFDKFDR.V	1547.69	2	0.869642	3.88795	0.345309	1456.7
											R.YAGM*LQYDGELK.L	1404.57	2	0.952703	4.15397	0.338846	1779.31
									ABO40247.1		K.SVGPIVDGDAVVTFNFR.A	1794	2	0.942859	4.13262	0.410684	1728.23
											K.SVGPIVDGDAVVTFNFR.A	1794	2	0.816532	3.35689	0.318614	1123.25
											R.YAGM*LQYDGELK.L	1404.57	2	0.952703	4.15397	0.338846	1779.31
									CAA06215.1		K.VGGIYVVTADHGNAEDMVK.R	1976.2	3	0.816899	4.38423	0.427515	642.706
											K.VGGIYVVTADHGNAEDMVK.R	1976.2	2	0.980795	6.14017	0.378713	2768.59
											R.YAGM*LQYDGELK.L	1404.57	2	0.952703	4.15397	0.338846	1779.31
	832	O24246.1	Prunus dulcis	NR	7	19.9	7.07184	1.9e-92	O24246.1		K.FGHVTFFWNGNR.S	1482.63	2	0.886079	3.7391	0.373716	1114.05
						(a)					R.SGYFNPQM*EEYVEIPSDSGITFNVQPK.M	3094.35	3	0.91975	5.45937	0.200976	1392.08
											R.SGYFNPQMEEYVEIPSDSGITFNVQPK.M	3078.35	3	0.761058	4.24079	0.216348	800.841
									CAO45353.1		K.FGHVTFFWNGNR.S	1482.63	2	0.886079	3.7391	0.373716	1114.05
											R.TSGEYLVHNGVR.T	1332.45	2	0.932579	4.29889	0.339488	1395.02
											R.YENDWEVVK.R	1182.26	2	0.824601	3.54418	0.247597	651.997
									EAY76279.1		K.FGHVTFFWNGNR.S	1482.63	2	0.886079	3.7391	0.373716	1114.05
											K.GIDAQIASGGGR.I	1102.18	2	0.934367	4.16141	0.187065	1746
									AAP80633.1		K.FGHVTFFWNGNR.S	1482.63	2	0.886079	3.7391	0.373716	1114.05
											K.SVGPIVDGDAVVTFNFR.A	1794	2	0.907939	3.7088	0.397503	1466.9
									ABK24290.1		K.FGHVTFFWNGNR.S	1482.63	2	0.886079	3.7391	0.373716	1114.05
											K.RGWDAQVLGKAPHK.F	1563.79	3	0.905463	5.26151	0.190494	1480.3
	858	AAU04766.1	Cucumis melo	NRc	5	10.3	4.63		AAU04766.1		K.ECDFDLHPK.C	1161.24	2	0.864577	2.68081	0.673832	311.863
											K.IQGIPAVVAINESGR.T	1524.75	2	0.970659	4.67866	0.801678	745.582
											K.IQGIPAVVAINESGR.T	1524.75	1	0.810492	2.79514	0.653286	327.312
											R.LKELFKVR.G	1033.29	2	0.896241	2.17047	0.381283	709.493
											R.NQTISSLLVSNSR.D	1419.57	2	0.968341	3.68489	0.663174	1488.65
											K.TVPWLALPFQDEK.C	1544.78	2	0.93116	2.75996	0.656252	637.764
	869	P35493.2	Ricinus communis	NR	4	9.9	4.24659	7.5e-51	CAA06215.1		K.VGGIYVVTADHGNAEDMVK.R	1976.2	3	0.745372	3.66268	0.337817	770.343
											R.YAGMLQYDGELK.L	1388.57	2	0.903634	3.83072	0.263419	1187.69
											R.YAGM*LQYDGELK.L	1404.57	2	0.926905	3.53058	0.318933	1716.27
											R.YAGM*LQYDGELK.L	1404.57	2	0.960097	4.23015	0.392821	2057.69
									NP_001044625.1		K.LPSHYLVSPPEIER.T	1637.86	3	0.712845	3.44699	0.120837	1203.51
											R.YAGMLQYDGELK.L	1388.57	2	0.903634	3.83072	0.263419	1187.69
											R.YAGM*LQYDGELK.L	1404.57	2	0.926905	3.53058	0.318933	1716.27
											R.YAGM*LQYDGELK.L	1404.57	2	0.960097	4.23015	0.392821	2057.69
									EAY76279.1		K.GIDAQIASGGGR.I	1102.18	2	0.957836	4.54453	0.203661	2309.21
	871	AAU04766.1	Cucumis melo	NRc	4	8.9	3.82		AAU04766.1		K.IQGIPAVVAINESGR.T	1524.75	2	0.974601	4.69316	0.674421	1128.64
											K.LIESYNEIK.Q	1109.25	2	0.946328	3.13862	0.637315	620.334
											R.NQTISSLLVSNSR.D	1419.57	2	0.981421	4.48471	0.735	2133.01
											K.TVPWLALPFQDEK.C	1544.78	2	0.91623	2.45949	0.559333	767.353
	954	Q41141.1	Ricinus communis	EST	2	5.2	1.68	9.8e-20		CK757758.1	-.SPFTIVDGPPSSAAGNPDEIAK.-	2171.35	2	0.801119	2.41257	0.425348	782.371
											-.VSSVYSEVQSSR.-	1328.41	2	0.87751	2.80703	0.529674	709.442
	1080	P42896.1	Ricinus communis	EST	12	42.2	12.35	1.1e-189		DN909870.1	-.IEEELGSAAVYAGVNFR.-	1826	2	0.983488	5.47398	0.621198	2324.72
											-.IEEELGSAAVYAGVNFR.-	1826	3	0.977964	4.87436	0.558693	2396.79
											-.M*TSEIGDKVQIVGDDLLVTNPK.-	2389.71	3	0.969366	4.83495	0.57724	1819.26
											-.SGETEDTFIADLSVGLATGQIK.-	2253.45	2	0.961519	4.00558	0.662594	1349.58
											-.SGETEDTFIADLSVGLATGQIK.-	2253.45	3	0.932146	4.19339	0.542399	1015.77
											-.VNQIGSVTESIEAVK.-	1574.76	3	0.972364	5.0529	0.554569	1884.94
											-.VQIVGDDLLVTNPK.-	1511.75	3	0.838877	3.11538	0.354352	855.418
											-.VQIVGDDLLVTNPK.-	1511.75	2	0.983158	5.9615	0.519718	2096.82
										BI740246.1	-.LAM*QEFMILPIGASSFK.-	1900.29	2	0.97302	5.21474	0.354498	1540.69
											-.LAMQEFMILPIGASSFK.-	1884.3	2	0.976111	5.51707	0.631478	1118.51
											-.LAMQEFMILPIGASSFK.-	1884.3	3	0.907891	3.50663	0.529606	847.533
											-.MGVEVYHHLK.-	1213.43	2	0.972602	4.08365	0.60588	1438.26
										BI740160.1	-.AGYTSQVVIGM*DVAASEFYGSDK.-	2412.61	2	0.954568	4.5546	0.607653	916.61
											-.KYGQDATNVGDEGGFAPNIQENK.-	2453.56	2	0.928112	3.80178	0.489111	934.964
											-.SFASEYPIVSIEDPFDQDDWEHYAK.-	2990.14	3	0.729684	2.61809	0.561568	307.545
										CK085851.1	-.ISGDALKDLYK.-	1223.4	2	0.978042	4.49409	0.479099	2151.69
											-.TYDLNFKEENNDGSQK.-	1902.95	2	0.966927	4.43499	0.595033	1253.07
	1106	P19023.1	Zea mays	NR	8	21.9	6.82	9.8e-101	P29685.1		R.EAPAFVDQATEQQILVTGIK.V	2159.43	2	0.914292	4.27037	0.340807	1363.83
						(b)					R.FTQANSEVSALLGR.I	1493.65	2	0.818547	3.28277	0.203961	1527.77
											R.IPSAVGYQPTLATDLGGLQER.I	2187.44	3	0.880141	4.81627	0.206053	1390.21
											R.VGLTGLTVAEHFR.D	1400.61	2	0.794589	3.54226	0.167717	985.935
											R.VGLTGLTVAEHFR.D	1400.61	3	0.839992	3.93663	0.24016	1058.32
											K.VVDLLAPYQR.G	1174.37	2	0.849488	3.74581	0.117537	958.185
									YP_352354.1		R.ILNVIGEPIDEK.G	1340.55	2	0.873434	3.95008	0.253323	1000.98
									NP_975854.1		K.TCLVFGQMNEPPGAR.M	1677.93	2	0.740063	4.06195	0.11259	850.003
				EST						CK756412.1	-.IGLFGGAGVGK.-	976.154	2	0.950891	3.19956	0.488552	1218.42
											-.VGLTGLTVAEHFR.-	1400.61	3	0.946179	3.93663	0.54374	1058.32
											-.VGLTGLTVAEHFR.-	1400.61	2	0.945479	3.54226	0.578823	985.935
											-.VVDLLAPYQR.-	1174.37	2	0.95454	3.74581	0.501227	958.185
	1113	ABS50668.1	Eucalyptus grandis	EST	11	25.6	11.15	4.9e-118		DN910763.1	-.LHFFMVGFAPLTSR.-	1623.95	2	0.930115	3.15692	0.508646	1094.77
											-.NSSYFVEWIPNNVK.-	1697.87	2	0.966253	5.11522	0.60937	742.977
											-.RVSEQFTAMFR.-	1372.58	3	0.94476	3.53189	0.490151	1225.76
											-.RVSEQFTAMFR.-	1372.58	2	0.958623	3.68068	0.63675	1014.9
											-.VSEQFTAM*FR.-	1232.39	2	0.887269	2.29685	0.477603	870.366
											-.VSEQFTAMFR.-	1216.39	2	0.974834	4.65725	0.507461	1702.71
											-.VSEQFTAM*FR.-	1232.39	2	0.955697	3.92755	0.42766	1054.75
											-.VSEQFTAM*FR.-	1232.39	2	0.956236	3.30842	0.416028	1349.07
											-.VSEQFTAM*FR.-	1232.39	2	0.94796	2.80851	0.483795	1174.8
										CV004034.1	-.FPGQLNSDLR.-	1147.27	2	0.93956	3.05648	0.370828	901.092
											-.FPGQLNSDLRK.-	1275.44	3	0.718566	3.06068	0.167617	589.489
											-.KLAVNLIPFPR.-	1268.58	2	0.922344	3.09539	0.509866	843.749
										CV004915.1	-.MM*LTFSVFPSPK.-	1401.72	2	0.911997	3.77186	0.581677	1396.35
				NR					P46264.1		R.LHFFMVGFAPLTSR.G	1623.95	2	0.771685	3.15692	0.217653	1094.77
											K.M*ASTFVGNSTSIQEM*FR.R	1939.16	2	0.966811	5.25371	0.505943	1630.4
											K.NSSYFVEWIPNNVK.T	1697.87	2	0.896621	5.11522	0.199617	742.977
									ABS50668.1		K.FWEVICDEHGIDATGK.Y	1878.05	2	0.970974	5.3599	0.342099	2281.06
									AAN32988.1		R.LNVYYNEASGGR.Y	1343.43	2	0.928743	4.6063	0.116075	1531.12
	1116	AAS66001.1	Capsella bursa-pastoris	EST	10	32.2	9.34	4.3e-144		DN909870.1	-.IEEELGSAAVYAGVNFR.-	1826	2	0.982494	5.03053	0.603941	2429.01
											-.VNQIGSVTESIEAVK.-	1574.76	2	0.903971	3.39436	0.541263	583.904
											-.VQIVGDDLLVTNPK.-	1511.75	2	0.984752	5.97674	0.499415	2635.45
										BI740246.1	-.LAM*QEFM*ILPIGASSFK.-	1916.29	2	0.974082	4.76196	0.715442	1253.47
											-.MGVEVYHHLK.-	1213.43	2	0.955999	3.6666	0.494919	1233.01
										BI740160.1	-.YGQDATNVGDEGGFAPNIQENK.-	2325.39	2	0.976869	5.84702	0.694833	1170.15
											-.YGQDATNVGDEGGFAPNIQENKEGLELLK.-	3108.32	3	0.833137	3.10767	0.562426	540.966
										CK085851.1	-.ISGDALKDLYK.-	1223.4	2	0.930786	2.39259	0.415364	1550.76
											-.TYDLNFKEENNDGSQK.-	1902.95	2	0.967217	4.58844	0.595658	1268.66
											-.TYDLNFKEENNDGSQK.-	1902.95	3	0.785556	2.88755	0.50712	380.977
											-.TYDLNFKEENNDGSQK.-	1902.95	3	0.868563	3.41212	0.556728	456.059
				NR					Q9LEJ0.1		R.AAVPSGASTGIYEALELR.D	1806.01	2	0.933491	5.46003	0.117046	1036.98
											K.VNQIGSVTESIEAVK.M	1574.76	2	0.727642	3.39436	0.329851	583.904
											K.YGQDATNVGDEGGFAPNIQENK.E	2325.39	2	0.957607	5.84702	0.49004	1170.15
	1169	CAN62897.1	Vitis vinifera	EST	6	15.2	5.75	1.1e-66		CK085718.1	-.IAVLGFAFK.-	966.201	2	0.947965	2.99656	0.428824	1147.51
											-.LAANAFLAQR.-	1075.25	2	0.972006	3.85778	0.463247	1817.11
											-.LSIYDPQVSEDQIQR.-	1791.94	2	0.964502	4.72108	0.545586	943.614
											-.VVASM*FNTVSNK.-	1313.51	2	0.953521	3.70171	0.615998	919.646
				NR					CAN62897.1		K.HVSEADIVFVSVNTPTK.T	1844.06	2	0.981504	6.47652	0.456323	2343.32
											R.ILTTNLWSAELSK.L	1476.7	2	0.933728	3.79297	0.3855	1461.72
	1176	P22275.1	Zea mays	NRc	10	30.2	11.32	7.2e-135	CAG29361.1		K.EIVDLCLDR.I	1133.27	2	0.904457	2.46018	0.593532	664.209
											R.LSVDYGKK.S	910.049	2	0.817932	2.03728	0.549748	453.33
											R.LVSQVISSLTASLR.F	1474.73	2	0.982343	5.5154	0.711114	1834.58
											R.PNYSNLNR.L	978.044	2	0.947747	3.0008	0.645961	836.7
											R.QLFHPEQLISGK.E	1397.6	2	0.950978	3.11922	0.688193	730.63
				EST						ES882331.1	-.AFVHWYVGEGMEEGEFSEAR.-	2331.5	2	0.976212	4.87946	0.639062	1562.95
											-.AFVHWYVGEGM*EEGEFSEAR.-	2347.5	3	0.980789	6.74012	0.621521	1755.18
										CO998246.1	-.FDGALNVDVNEFQTNLVPYPR.-	2409.64	2	0.973629	5.55606	0.572307	1222.81
										ES882275.1	-.TIQFVDWCPTGFK.-	1599.83	2	0.965541	3.95973	0.649065	1218.86
										DN909292.1	-.ISNSTSVAEVFSR.-	1397.52	2	0.965151	4.6295	0.389997	1254.85
				NR					P10872		K.AYHEQLSVAEITNSAFEPANMM*AK.C	2669.97	2	0.952765	5.0869	0.241768	2021.17
											K.AYHEQLSVAEITNSAFEPANM*M*AK.C	2685.97	2	0.900411	4.80711	0.263948	1212.07
	1195	AAR05449.1	Capsicum annuum	NR	4	9.8	3.43	2.5e-35	AAR05449.1		R.ATGAYSHSQGIK.G	1220.32	2	0.77919	2.84451	0.259939	1149.12
											K.DISLVSFQSVSK.G	1310.48	2	0.945033	4.80121	0.32934	1306.04
									ABF94336.1		R.ATGAYSHSQGIK.G	1220.32	2	0.77919	2.84451	0.259939	1149.12
											R.EVLALCNHPNLLER.E	1678.94	2	0.798971	3.49606	0.174507	1000.59
									XP_001948711.1		R.AIVVINPGNPTGQVLTK.E	1722.02	2	0.904698	4.18313	0.348677	1211.34
	1217	AAO73546.1	Ceratopteris richardii	NR	6	20	7.47	1.5e-92	AAO73546.1		R.AICMISNSTSVAEVFSR.I	1873.14	2	0.965313	5.44733	0.276739	2087.62
											R.AICM*ISNSTSVAEVFSR.I	1889.14	2	0.90449	3.0663	0.340831	1900.1
											R.AIFVDLEPTVIDEVR.T	1716.96	2	0.959762	5.75602	0.157709	1561.69
									CAD24767.1		R.AIFVDLEPTVIDEVR.T	1716.96	2	0.959762	5.75602	0.157709	1561.69
											R.IHFMLSSYAPVISAEK.A	1794.11	2	0.968973	5.88973	0.266923	2038.09
											R.IHFM*LSSYAPVISAEK.A	1810.11	2	0.968151	4.7473	0.403169	2364.12
									ABD92939.1		K.DAFNTFFSETGSGK.H	1508.57	2	0.834586	2.90828	0.271459	1359.25
				EST						ES882331.1	-.AFVHWYVGEGM*EEGEFSEAR.-	2347.5	3	0.954152	5.03229	0.540943	1053.68
										ES882638.1	-.EIVDLCLDR.-	1133.3	2	0.915652	2.78779	0.455274	756.023
	1321	A9P822.1	Populus trichocarpa	EST	4	17.3	4.86	8.1e-69		CK764614.1	-.FVIGGPHGDAGLTGR.-	1454.62	2	0.974567	4.53579	0.594237	1555.05
											-.VHTVLISTQHDETVTNDEIATDLK.-	2680.91	3	0.985905	6.58602	0.662635	2880.09
										FC556766.1	-.TNMVMVFGEITTK.-	1471.77	2	0.981151	5.4013	0.671955	1716.91
											-.TNM*VM*VFGEITTK.-	1503.77	2	0.975479	4.15967	0.519876	2080.14
				NR					A9P822.1		R.NIGFISDDVGLDADKCK.V	1868.06	2	0.939989	4.79739	0.416727	1310.11
	1340	A9P822.1	Populus trichocarpa	NR	7	31.1	8.3	1.3e-128	P49611.1		K.IIIDTYGGWGAHGGGAFSGK.D	1965.16	2	0.967892	5.81353	0.272249	2045.72
											R.KIIIDTYGGWGAHGGGAFSGK.D	2093.33	2	0.878312	4.04431	0.206957	1357.4
											K.TIFHLNPSGR.F	1142.29	2	0.729101	2.60183	0.242728	786.208
											K.TNMVMVFGEITTK.A	1471.77	2	0.972789	5.97117	0.338583	1989.89
											K.TQVTVEYYNDNGAMVPVR.V	2057.27	2	0.959087	5.65103	0.466145	1165.52
											K.TQVTVEYYNDNGAM*VPVR.V	2073.27	3	0.98237	6.35137	0.380423	3344.89
											K.TQVTVEYYNDNGAM*VPVR.V	2073.27	2	0.98449	6.54564	0.505302	2778.5
											K.VLVNIEQQSPDIAQGVHGHFTK.R	2418.69	2	0.911973	4.8536	0.287764	1148.29
									BAB83761.1		K.IIIDTYGGWGAHGGGAFSGK.D	1965.16	2	0.967892	5.81353	0.272249	2045.72
											R.KIIIDTYGGWGAHGGGAFSGK.D	2093.33	2	0.878312	4.04431	0.206957	1357.4
											R.NIGFISNDVGLDADNCK.V	1853	2	0.919502	5.1235	0.239908	1586.72
											K.TIFHLNPSGR.F	1142.29	2	0.729101	2.60183	0.242728	786.208
				EST						CK764614.1	-.IIIDTYGGWGAHGGGAFSGK.-	1965.16	2	0.982465	5.81353	0.614137	2045.72
											-.KIIIDTYGGWGAHGGGAFSGK.-	2093.33	2	0.963446	4.04431	0.615375	1357.4
											-.TIFHLNPSGR.-	1142.29	2	0.912929	2.60183	0.516049	786.208
											-.VHTVLISTQHDETVTNDEIATDLK.-	2680.91	2	0.975725	5.62619	0.705711	1212.75
											-.VHTVLISTQHDETVTNDEIATDLK.-	2680.91	2	0.775697	2.37396	0.551231	587.603
											-.VHTVLISTQHDETVTNDEIATDLK.-	2680.91	3	0.984673	7.44616	0.623316	2046.95
	1341	AAT40304.1	Medicago sativa	NR	7	27.6	7.15	1.6e-111	NP_192094.1		R.FVIGGPHGDAGLTGR.K	1454.62	2	0.959048	4.94333	0.358148	1646.73
											K.TIFHLNPSGR.F	1142.29	2	0.857289	2.94604	0.255213	1257.76
											K.TNMVMVFGEITTK.A	1471.77	2	0.958139	4.3551	0.385523	1936.26
											K.TQVTVEYYNDNGAMVPVR.V	2057.27	3	0.934195	4.79802	0.340195	1742.33
											K.TQVTVEYYNDNGAM*VPVR.V	2073.27	2	0.841013	3.40596	0.341158	1178.33
									Q96552.1		R.FVIGGPHGDAGLTGR.K	1454.62	2	0.959048	4.94333	0.358148	1646.73
											K.SIVASGLAR.R	874.02	2	0.824509	2.97682	0.163073	1099.39
											K.TIFHLNPSGR.F	1142.29	2	0.857289	2.94604	0.255213	1257.76
											K.TNMVMVFGEITTK.A	1471.77	2	0.958139	4.3551	0.385523	1936.26
				EST						CK764614.1	-.FVIGGPHGDAGLTGR.-	1454.62	2	0.977432	4.94333	0.558159	1646.73
											-.IIIDTYGGWGAHGGGAFSGK.-	1965.16	2	0.874021	3.20623	0.565512	573.696
											-.TIFHLNPSGR.-	1142.29	2	0.946184	2.94604	0.46844	1257.76
											-.VHTVLISTQHDETVTNDEIATDLK.-	2680.91	3	0.898818	3.29934	0.597492	875.785
	1433	AAP73449.1	Gossypium hirsutum	NRc	14	46.9	13.51	1.2e-182	AAZ74666.1		R.DLTDALMK.I	907.067	2	0.863817	2.49774	0.452494	490.593
											K.EITALAPSSMK.I	1148.36	1	0.706335	2.92424	0.53427	239.015
											R.GYMFTTTAER.E	1177.31	2	0.961423	2.89393	0.60911	1561.49
											R.GYMFTTTAER.E	1177.31	2	0.974597	3.54402	0.751319	1638.19
											K.IWHHTFYNELR.V	1516.69	2	0.952835	3.30231	0.628869	986.427
											K.IWHHTFYNELR.V	1516.69	3	0.893868	3.18548	0.496355	814.577
											K.LAYVALDYEQELETAK.S	1857.05	2	0.984334	5.35913	0.654475	2425.84
											K.LAYVALDYEQELETAK.S	1857.05	2	0.96959	3.88415	0.68628	1494.37
											K.LAYVALDYEQELETAK.S	1857.05	2	0.98465	5.46786	0.646216	2474.44
											K.LAYVALDYEQELETAK.S	1857.05	2	0.988169	6.56955	0.751161	2897.57
											K.NYELPDGQVITIGAER.F	1775.94	2	0.967912	5.36184	0.632196	766.567
											K.NYELPDGQVITIGAER.F	1775.94	2	0.718953	2.75887	0.399434	353.161
											K.NYELPDGQVITIGAER.F	1775.94	2	0.976411	5.58141	0.579848	1070.01
											R.VAPEEHPVLLTEAPLNPK.A	1955.24	2	0.929121	3.61859	0.692531	603.087
									BAA85748.1		R.AVFPSIVGR.P	946.128	2	0.8921	2.24497	0.597382	504.603
											K.DAYVGDEAQSK.R	1183.21	2	0.966294	3.56113	0.704552	1130.47
											K.DAYVGDEAQSKR.G	1339.39	2	0.875503	2.27309	0.680275	684.655
											K.IWHHTFYNELR.V	1516.69	2	0.952835	3.30231	0.628869	986.427
											K.IWHHTFYNELR.V	1516.69	3	0.893868	3.18548	0.496355	814.577
											K.YPIEHGIVSNWDDMEK.I	1934.12	3	0.938734	3.84355	0.586578	1105.28
											K.YPIEHGIVSNWDDMEK.I	1934.12	2	0.987494	5.85188	0.760327	2952.95
											K.YPIEHGIVSNWDDMEK.I	1934.12	2	0.984826	5.53116	0.713411	2337.47
											K.YPIEHGIVSNWDDMEK.I	1934.12	3	0.965053	4.44955	0.646058	1504.07
											K.YPIEHGIVSNWDDM*EK.I	1950.11	2	0.978163	5.08625	0.653963	1469
				EST						CK085972.1	-.GEYDESGPSIVHR.-	1446.5	3	0.760695	2.83203	0.424646	460.028
											-.GEYDESGPSIVHR.-	1446.5	3	0.879827	3.40887	0.510372	497.919
				NR					BAA75231.1		K.DAYVGDEAQSK.R	1183.21	2	0.87201	3.68115	0.113107	1193.47
											R.HTGVMVGMGQK.D	1145.38	2	0.795456	3.34585	0.249316	574.493
											R.TTGIVLDSGDGVSHTVPIYEGYALPH	2699.95	3	0.940091	5.5934	0.481934	1130.14
											R.YPIEHGIVSNWDDMEK.I	1934.12	2	0.972725	5.83698	0.106202	2571.51
	1438	AAG10041.1	Setaria italica	NRc	6	29.2	5.65	1.8e-117	AAZ74666.1		K.DLYGNIVLSGGSTM*FPGIADR.M	2200.45	2	0.978431	4.77858	0.778193	1817.58
											K.LAYVALDYEQELETAK.S	1857.05	2	0.984996	5.99335	0.675698	2282.39
											R.TTGIVLDSGDGVSHTVPIYEGYALPHAILR.L	3153.53	3	0.809096	3.05681	0.466164	616.238
									AAZ74665.1		K.DLYGNIVLSGGSTM*FPGIADR.M	2200.45	2	0.978431	4.77858	0.778193	1817.58
											R.GYSFTTTAER.E	1133.19	2	0.966973	3.00291	0.684586	1505.98
											R.TTGIVLDSGDGVSHTVPIYEGYALPHAILR.L	3153.53	3	0.809096	3.05681	0.466164	616.238
									AAZ74664.1		R.VAPEEHPLLLTEAPLNPK.A	1969.27	3	0.924325	4.03208	0.611414	751.502
											K.YPIEHGIVSNWDDMEK.I	1934.12	2	0.98289	5.19876	0.668151	2313.3
	1442	AAP73449.1	Gossypium hirsutum	NRc	7	26.8	7.45	2.1e-104	AAZ74666.1		K.DLYGNIVLSGGSTMFPGIADR.M	2184.46	2	0.814472	2.40376	0.664	509.513
											R.GYMFTTTAER.E	1177.31	2	0.974588	3.56695	0.769943	1574.46
											R.GYM*FTTTAER.E	1193.31	2	0.956552	3.13465	0.755182	972.001
											K.LAYVALDYEQELETAK.S	1857.05	2	0.983538	5.45267	0.737023	2053.14
											K.LAYVALDYEQELETAK.S	1857.05	2	0.949621	2.96013	0.719148	1216.71
											K.NYELPDGQVITIGAER.F	1775.94	2	0.974202	5.09757	0.606372	1152.77
									BAA85748.1		R.AVFPSIVGR.P	946.128	2	0.888895	2.49244	0.508435	513.323
											K.YPIEHGIVSNWDDMEK.I	1934.12	2	0.980739	4.88125	0.813199	1694.95
				EST						CK085972.1	-.GEYDESGPSIVHR.-	1446.5	3	0.881705	3.32924	0.552937	538.171
											-.GEYDESGPSIVHR.-	1446.5	2	0.97002	3.56412	0.571839	1811.23
	1454	AAP73449.1	Gossypium hirsutum	NRc	5	18	4.49	7.2e-66	AAZ74664.1		K.SYELPDGQVITIGAER.F	1748.92	2	0.973845	4.43545	0.654358	1433.84
											K.SYELPDGQVITIGAER.F	1748.92	2	0.912629	2.37516	0.761475	814.086
											R.VAPEEHPVLLTEAPLNPK.A	1955.24	2	0.792312	2.09509	0.739691	368.212
									AAZ74666.1		R.GYM*FTTTAER.E	1193.31	2	0.958396	3.22839	0.596842	1215.23
											K.LAYVALDYEQELETAK.S	1857.05	2	0.945373	2.92252	0.681744	1090.86
											R.VAPEEHPVLLTEAPLNPK.A	1955.24	2	0.792312	2.09509	0.739691	368.212
									BAA85748.1		R.AVFPSIVGR.P	946.128	2	0.817471	2.19352	0.561685	398.348
	1514	Q42962.1	Nicotiana tabacum	NRc	12	44.1	10.88	3.4e-168	ABK55672.1		K.AKGVSLLLPTDVVVADK.F	1726.05	2	0.956052	3.61335	0.815403	861.997
											K.FAADADSK.V	824.858	2	0.943875	2.91542	0.67219	763.318
											K.SLVEEDKLDLATSLIEK.A	1904.15	2	0.987056	6.15663	0.72775	2775.74
											K.SLVEEDKLDLATSLIEK.A	1904.15	3	0.973467	5.29495	0.643058	1567.8
											K.VVAASSIPDGWMGLDIGPDSIK.S	2229.54	3	0.940665	4.21153	0.590769	1028.75
											K.VVAASSIPDGWMGLDIGPDSIK.S	2229.54	3	0.891654	3.17971	0.7007	714.374
				NR					AAB60303.1		K.AKGVSLLLPTDVVVADK.F	1726.05	2	0.8796	4.35734	0.255714	975.662
											K.ELDYLVGAVSNPK.R	1405.58	2	0.954693	4.73135	0.305243	1725.86
											K.ELDYLVGAVSNPK.R	1405.58	3	0.897599	3.93976	0.119344	1942.95
											R.FYKEEEKNDPEFAK.K	1774.91	2	0.872575	4.15679	0.15054	979.292
											K.GVTTIIGGGDSVAAVEK.V	1574.76	2	0.979867	6.08834	0.448363	2385.12
											K.IGVIESLLEK.C	1101.32	2	0.838908	2.98252	0.128627	1200.64
									BAA33802.1		K.GVTTIIGGGDSVAAVEK.V	1574.76	2	0.979867	6.08834	0.448363	2385.12
											K.IGVIESLLEK.C	1101.32	2	0.838908	2.98252	0.128627	1200.64
											K.LASLAEVYVNDAFGTAHR.A	1935.13	2	0.840175	4.426	0.135841	1246.43
											R.VDLNVPLDDNFNITDDTR.I	2077.19	2	0.848661	4.6272	0.329811	867.605
											K.VGLADKMSHISTGGGASLELLEGK.P	2371.7	3	0.885498	5.06746	0.11136	1792.79
									AAF85975.1		K.ELDYLVGAVSNPK.R	1405.58	2	0.954693	4.73135	0.305243	1725.86
											K.ELDYLVGAVSNPK.R	1405.58	3	0.897599	3.93976	0.119344	1942.95
											K.GVTTIIGGGDSVAAVEK.V	1574.76	2	0.979867	6.08834	0.448363	2385.12
											K.IGVIESLLEK.C	1101.32	2	0.838908	2.98252	0.128627	1200.64
											K.YLKPSVAGFLMQK.E	1482.82	2	0.827669	2.92664	0.231656	951.303
	1515	CAN60665.1	Vitis vinifera	NR	3	8.2	2.61	1.5e-23	CAN60655.1		R.WFLANPDLPK.R	1201.4	2	0.873171	3.58453	0.233173	1040.86
									ABK95614.1		R.TDEIPQIVNDFR.I	1447.57	2	0.921856	4.50095	0.171204	1144.18
									CAA63832.1		R.RFELDAPLNKYHR.D	1659.87	3	0.812707	4.02413	0.213631	992.232
	1519	ABC02081.1	Cucumis melo	NRc	8	26.4	7.02	1.8e-94	ABC02081.1		K.AFDYMLK.G	888.066	2	0.936423	3.00862	0.563082	563.909
											K.DHNKPVQEVIAEMTNGGVDR.S	2210.41	3	0.959546	3.39616	0.664721	1960.09
											K.FGCNEFVNPK.D	1212.33	2	0.948202	2.84452	0.485438	1321.12
											K.GTFFGNYKPR.T	1187.33	2	0.882229	2.40102	0.540937	617.531
											K.INPAAPLDK.V	939.091	1	0.906093	2.26455	0.652901	691.355
											K.PLVIEKVEVAPPQANEVR.L	1989.3	2	0.864791	2.11859	0.734272	633.928
				NR					CAA27681.1		K.GSTVAVFGLGAVGLAAAEGAR.I	1875.12	2	0.717757	3.94684	0.30603	1096.76
									P14673.1		K.THPMNLLNER.T	1225.4	2	0.803754	3.05789	0.334387	510.645
	1543	AAA33129.1	Cucumis sativus	NRc	3	17.4	2.8		AAA33129.1		R.DAVTLASGQGWTVQLGR.R	1759.94	2	0.984151	5.69208	0.69842	2301.01
						(b)					R.DAVTLASGQGWTVQLGR.R	1759.94	3	0.963383	3.72699	0.701036	1722.55
											R.DVGLNDNTDLVALSGAHTFGR.S	2173.33	2	0.792141	2.07096	0.762419	478.283
											R.DVGLNDNTDLVALSGAHTFGR.S	2173.33	2	0.847557	2.41168	0.689769	586.578
											R.NYYTNLQNNQGLLR.S	1711.86	2	0.901901	2.87594	0.571267	752.415
											R.NYYTNLQNNQGLLR.S	1711.86	2	0.96827	4.24444	0.43263	1669.47
	1593	ABC02081.1	Cucumis melo	NRc	5	19.8	4.62		ABC02081.1		K.FITHTVSFSEINK.A	1523.71	2	0.973379	4.09426	0.749102	1399.73
											R.IFGHKAGGIVESVGEGVK.D	1785.04	2	0.872542	2.44789	0.598901	754.473
											R.IIGVDLNPAR.F	1068.25	2	0.955588	3.44476	0.690575	767.715
											K.PLVIEKVEVAPPQANEVR.L	1989.3	3	0.882944	3.19606	0.475839	950.027
											K.PVQEVIAEMTNGGVDR.S	1715.91	3	0.933417	3.38103	0.58289	1335.91
	1612	CAB77243.2	Persea americana	NR	6	20.11	5.49	1.9e-64	CAB77243.2		K.GILAADESTGTIGK.R	1333.47	2	0.948582	4.66479	0.218684	1835.3
											R.LASINVENVESNR.Q	1445.56	2	0.927976	4.71769	0.292123	1254.65
									P29356.1		K.GTVELAGTNGETTTQGLDGLAQR.C	2290.43	2	0.975357	6.6089	0.117292	2629.09
											K.VDKGTVELAGTNGETTTQGLDGLAQR.C	2632.82	3	0.933748	5.66	0.12964	1757.01
									ABC01905.1		K.GILAADESTGTIGK.R	1333.47	2	0.948582	4.66479	0.218684	1835.3
											K.VAPEVIAEYTIR.A	1361.57	2	0.856621	3.82416	0.367445	629.752
									BAE48790.1		K.GILAADESTGTIGK.R	1333.47	2	0.948582	4.66479	0.218684	1835.3
											K.TAAGKPFVDVLK.E	1246.48	2	0.851888	3.91957	0.234161	731.967
	1637	AAF64423.1	Cucumis melo	NRc	1	6.6 (a)	0.96		AAF64423.1		R.GFAVPHNSDSSK.V	1246.31	2	0.959019	4.21579	0.62596	690.727
	1662	CAB77243.2	Persea americana	NR	6	19.6	5.04	1.3e-62	ABC01905.1		K.GILAADESTGTIGK.R	1333.47	2	0.943676	4.76625	0.175156	1704.23
											K.KPWSLSFSFGR.A	1312.5	2	0.716172	2.62903	0.196905	853.167
											K.VAPEVIAEYTIR.A	1361.57	2	0.830809	3.58108	0.263651	671.099
									NP_181187.1		K.GILAADESTGTIGK.R	1333.47	2	0.943676	4.76625	0.175156	1704.23
											K.KPWSLSFSFGR.A	1312.5	2	0.716172	2.62903	0.196905	853.167
											R.LASINVENVESNR.Q	1445.56	2	0.792413	3.83592	0.284421	750.465
									ABK22375.1		K.GTVDLAATNGETTTQGLDGLAQR.C	2290.43	3	0.869068	4.92581	0.268963	1638.3
											K.VDKGTVDLAATNGETTTQGLDGLAQR.C	2632.82	3	0.889071	5.37865	0.106789	1529.03
	1676	AAP73449.1	Gossypium hirsutum	NRc	5	18	5.59	3e-68	AAZ74666.1		R.DLTDALMK.I	907.067	2	0.89639	2.7995	0.51565	499.436
											R.GYMFTTTAER.E	1177.31	2	0.973982	3.4899	0.703491	1729.66
											R.GYM*FTTTAER.E	1193.31	2	0.960796	3.2631	0.688777	1086.87
											K.LAYVALDYEQELETAK.S	1857.05	2	0.986626	6.00134	0.74683	2611.88
											R.VAPEEHPVLLTEAPLNPK.A	1955.24	2	0.825399	2.77147	0.583353	465.541
									BAA85748.1		K.YPIEHGIVSNWDDMEK.I	1934.12	3	0.9423	3.55939	0.668878	1193.35
	1739	Q08062.2	Zea mays	NRc	2	7.2	1.89	7.4e-18	ABK55707.1		R.LNVQVSEVK.N	1016.17	2	0.955638	2.96257	0.705394	946.433
											K.VLVVANPANTNALILK.E	1650.99	2	0.934687	3.26001	0.78507	628.567
	1760	NP_196765.2	Arabidopsis thaliana	EST	6	14.1	5.64	1.2e-40		CV005962.1	-.FPELAMMYAAR.-	1300.58	2	0.932822	2.84496	0.311981	1386.04
											-.IGIGICYDIR.-	1180.4	2	0.945605	3.03957	0.378116	1228.86
											-.IHLFDIDIPGK.-	1268.49	2	0.964433	3.79599	0.672643	1192.63
											-.LKVTIVGGSIVER.-	1371.65	2	0.874526	2.57624	0.465525	978.667
											-.TIAAGQTPTVVDTEVGR.-	1715.89	3	0.955438	4.39286	0.506356	1490.13
											-.VTIVGGSIVER.-	1130.32	2	0.969704	4.15645	0.470888	1351.16
	2186	CAN71784.1	Vitis vinifera	EST	2	8.8	1.69	6.6e-16		DN910208.1	-.AANEVIIVIEAYR.-	1461.69	2	0.956803	3.58051	0.592519	1315.22
											-.AANEVIIVIEAYR.-	1461.69	1	0.80222	3.23262	0.528489	187.732
											-.GPYPADQVVR.-	1102.22	2	0.889393	2.51625	0.445938	524.293
	2607	P51118.1	Vitis vinifera	NRc	6	29.2	5.42	2.6e-106	ABI30732.1		R.HETADINTFSWGVANR.G	1818.93	2	0.986525	5.87999	0.725006	2605.62
											R.HETADINTFSWGVANR.G	1818.93	3	0.960476	4.36175	0.668164	1381.53
											R.ITEIAGVVLSFDPK.P	1489.74	2	0.977643	4.6868	0.680312	1736.67
											K.WNYDGSSTGQAPGEDSEVILYPQAIFR.D	3002.2	3	0.924707	3.91364	0.659631	825.819
				NR					P51118.1		R.GNNILVMCDTYTPAGEPIPTNK.R	2406.72	3	0.856724	4.6492	0.211278	1251.4
									BAD99525.1		K.PIEGDWNGAGAHTNYSTK.S	1919	3	0.917887	4.78283	0.371819	1300.23
									ABW89460.1		R.TLSGPVSDPSK.L	1088.19	2	0.756689	3.18559	0.325093	614.622
	2613	ACJ04703.1	Cucumis melo	NRc	7	19.8	6.57		ACJ04703.1		K.DAVSSSLSEEDKLK.K	1508.61	2	0.942899	3.40181	0.657232	931.608
											K.DAVSSSLSEEDKLKK.L	1636.78	3	0.856508	3.21645	0.483542	568.817
											K.FLQVFGHPPDVFAR.S	1630.87	2	0.926284	3.55021	0.650186	556.02
											K.FLQVFGHPPDVFAR.S	1630.87	3	0.812676	3.08311	0.476814	572.114
											K.HEDLPIPVFSSLDPVYGDGSQLEEAR.L	2872.09	3	0.983588	6.23248	0.683973	2546.1
											R.HIGTQSGGMDQAISVMAK.S	1832.1	2	0.829602	2.21014	0.501842	771.207
											R.HIGTQSGGMDQAISVMAK.S	1832.1	2	0.922565	2.86472	0.727842	730.087
											K.KDDIGLYVFASK.P	1356.55	2	0.978414	4.34134	0.667041	1938.96
											K.TLSDVEGLCLSFAK.E	1540.73	2	0.963456	4.22579	0.677344	1026.78
